# Supplementary material for: Development and Optimization of an Eplerenone-Loaded Liposomal In Situ Gel for Enhanced Intranasal Delivery
Source: Pharmaceutics. 2026 May 29;18(6):678. doi: 10.3390/pharmaceutics18060678 (PMC13305314; doi:10.3390/pharmaceutics18060678)
Supplement: Supplementary file 1 [file pharmaceutics-18-00678-s001.zip]

Archive with 1 entries (1 files):
- pharmaceutics-4234264-supplementary.pdf
